# Supplementary material for: Cognitive Neural Mechanism of Social Anxiety Disorder: A Meta-Analysis Based on fMRI Studies
Source: Int J Environ Res Public Health. 2021 May 22;18(11):5556. doi: 10.3390/ijerph18115556 (PMC8196988; doi:10.3390/ijerph18115556)
Supplement: Supplementary file 1 [file ijerph-18-05556-s001.zip]

Archive with 1 entries (1 files):
- ijerph-1193894-SI.pdf
